# Supplementary material for: Sensing Platform Based on Gold Nanoclusters and Nanoporous Anodic Alumina for Preeclampsia Detection
Source: Biosensors (Basel). 2024 Dec 13;14(12):610. doi: 10.3390/bios14120610 (PMC11674843; doi:10.3390/bios14120610)
Supplement: Supplementary file 1 [file biosensors-14-00610-s001.zip]

Archive with 1 entries (1 files):
- biosensors-3335424-supplementary.pdf
